# Supplementary material for: Effect of Chemical Chaperones on the Stability of Proteins during Heat– or Freeze–Thaw Stress
Source: Int J Mol Sci. 2023 Jun 18;24(12):10298. doi: 10.3390/ijms241210298 (PMC10299496; doi:10.3390/ijms241210298)
Supplement: Supplementary file 1 [file ijms-24-10298-s001.zip]

Archive with 1 entries (1 files):
- ijms-2439692-supplementary.pdf
